# Supplementary material for: Handheld Ultrasound or Conventional Ultrasound Devices in Patients Undergoing HCT: A Validation Study
Source: J Clin Med. 2023 Jan 8;12(2):520. doi: 10.3390/jcm12020520 (PMC9867323; doi:10.3390/jcm12020520)
Supplement: Supplementary file 1 [file jcm-12-00520-s001.zip]

Archive with 1 entries (1 files):
- jcm-2060259-supplementary.pdf
